# Supplementary material for: The Association of Death Receptors and TGF-β1 Expression in Urothelial Bladder Cancer and Their Prognostic Significance
Source: Biomedicines. 2024 May 18;12(5):1123. doi: 10.3390/biomedicines12051123 (PMC11117556; doi:10.3390/biomedicines12051123)
Supplement: Supplementary file 1 [file biomedicines-12-01123-s001.zip]

Archive with 1 entries (1 files):
- biomedicines-3003019-supplementary.pdf
